# Supplementary material for: Design and Antioxidant Properties of Bifunctional 2H-Imidazole-Derived Phenolic Compounds—A New Family of Effective Inhibitors for Oxidative Stress-Associated Destructive Processes
Source: Molecules. 2021 Oct 29;26(21):6534. doi: 10.3390/molecules26216534 (PMC8588064; doi:10.3390/molecules26216534)
Supplement: Supplementary file 1 [file molecules-26-06534-s001.zip]

Archive with 1 entries (1 files):
- molecules-1397620-supplementary.pdf
